# Supplementary material for: Progressive cardiac phenotypes and reduced reversibility from long-term CUGexp RNA expression in a DM1 mouse model
Source: JCI Insight. 2026 Mar 19;11(9):e204278. doi: 10.1172/jci.insight.204278 (PMC13232024; doi:10.1172/jci.insight.204278)
Supplement: Supplemental data set 1 [file jciinsight-11-204278-s110.xlsx]

## Sheet: Sheet1
Group	TAG	Sex	2 Months Old				8 Months Old				14 Months Old
			PR (ms)	QRS (ms)	QTc (ms)	Findings	PR (ms)	QRS (ms)	QTc (ms)	Mo's comments	PR (ms)	QRS (ms)	QTc (ms)	Mo's comments
CUG960 on dox (repeat expressing mice)	Y664	Male	27.1263	11.9375	55.609	Normal	19.7085	15.2485	67.5635	IVCD with more frequent PVC	Died on 11/29/22
	Y665	Male	28.6075	10.6375	52.541	IVCD	30.355	16.1635	82.4925	IVCD with more frequent PVC	Died on 11/25/22
	Y666	Male	26.464	10.6875	54.0315	IVCD	32.805	12.151	61.108	IVCD with beats of Vtac	34.4835	12.8675	60.1485	IVCD with PVC
	Y667	Male	25.0856	10.6875	55.457	IVCD	33.2655	13.0025	66.1425	IVCD	19.75	16.416	101.382	IVCD with PVC
	Y668	Male	31.34	11.4625	56.0135	IVCD	30.513	11.5945	64.658	IVCD	32.356	20.9067	94.5857	IVCD with almost bigeminy PVC which finally leads to VT
	Y669	Male	28.8425	11	50.02	Normal	32.118	11.435	69.7155	IVCD with more frequent PAC	41.26	20.7656	128.6	IVCD with NSVT
	Y670	Male	21.369	11.184	50.5005	IVCD	32.364	12.422	62.2295	IVCD	38.3025	19.5425	85.5175	3rd degree block (atrioventricular dissociation) as there is no clear regular P-wave before QRS and ventricles and atria works separately (even if no AV block, there is significant IVCD)
	Y671	Male	24.8175	9.7847	51.777	IVCD	29.362	11.788	63.204	IVCD	Died on 12/20/22
	Y673	Male	27.5584	11.2625	51.246	IVCD	27.2395	13.5375	64.408	IVCD	Died on 1/27/23
	Y674	Male	29.513	10.8	53.2465	Normal	34.218	14.654	77.764	IVCD with very frequent PVC (burden of almost >30%?)	Died on 11/15/22
	Y737	Female	30.069	11.1	54.118	Normal	30.427	11.8625	58.178	IVCD	N/A
	Y738	Female	30.8525	10.5375	58.4655	IVCD	31.1675	11.2665	61.822	IVCD	N/A
	Y739	Female	28.2685	11.35	53.43	Normal	29.1695	11.975	63.1595	IVCD	44.327	17.324	74.456	IVCD with very frequent PVCs and NSVT
	Y740	Female	25.978	10.6125	52.3925	Normal	27.9719	15.552	75.6955	IVCD with possible AV block	Died on 8/31/22
	Y741	Female	25.6425	11.7125	59.571	Normal	27.155	12.1	67.448	IVCD	30.4665	13.3	74.443	IVCD
	Y742	Female	27.6615	11.625	56.0175	IVCD	29.951	12.1375	65.241	IVCD	35.7611	13.7505	67.078	IVCD with frequent PVCs and NSVT
	Y743	Female	30.3365	10.1375	52.7725	IVCD	28.5945	11.7575	66.49	IVCD	35.3068	15.687	100.974	Close to normal, but still more prolonged QRS
	Y744	Female	29.898	10.6	52.0925	Normal	31.0265	9.8875	59.2025	Normal	36.8985	13.023	58.333	IVCD
	Y745	Female	27.8905	11.225	56.3675	Normal	30.639	11.425	58.7915	IVCD	34.727	12.575	60.4895	IVCD
	Y746	Female	27.699	10.2625	52.8525	IVCD	27.467	12.2475	64.8945	IVCD	Died on 11/2/22
	Y748	Female	30.116	10.6	62.5775	Normal	29.0555	12.8515	61.1875	IVCD	42.2618	20.0055	107.488	IVCD with multiple PACs
MHCrtTA on dox (control mice with no repeat)	G06695	Female	30.287	8.5625	35.0035	Normal	30.9585	8.925	34.7375	Normal	29.6235	9.15225	33.996	Almost normal but can see multiple PACs
	G06733	Male	31.4015	8.625	31.899	Normal	31.3105	8.8125	34.9945	Normal	31.1425	10.1014	36.569	Normal
	G06734	Male	30.615	8.475	33.37	Normal	31.191	8.3125	35.5345	Normal	29.2525	8.9179	34.9265	Very frequent PACs
	G06735	Male	34.843	9.5125	36.988	Normal	31.285	5.3625	25.616	Normal	32.674	10.2599	37.531	IVCD
	G06737	Male	30.439	8.8375	33.932	IVCD	28.2985	8.55	35.319	Normal	32.8175	8.7	33.872	Normal
	G06738	Female	31.7895	8.9375	33.9815	Normal	30.868	8.8375	36.8395	Normal	29.738	9.1125	34.6535	Normal
	G06742	Male	30.128	8.0375	30.8605	Normal	30.195	7.9357	35.0145	Normal	31.9925	8.75	37.5815	Normal
	G06748	Female	32.838	9.225	36.578	Normal	29.924	9.2875	36.557	Normal	33.8565	10.4607	38.4995	Normal
	G06749	Male	31.322	7.9625	30.2315	Normal	29.3505	8.3375	35.4685	Normal	CCM asked to euthanize due to injury
	G06752	Male	33.6285	8.575	30.8855	Normal	30.2215	8.1625	35.227	Normal	34.2725	9.1672	35.2425	Normal
	G06753	Female	38.111	8.9	34.286	Normal	31.755	8.625	33.4725	Normal	36.267	7.3875	34.967	Normal
	G06754	Female	34.718	8.7125	32.07	Normal	31.695	8.8	35.987	Normal	35.818	9.825	39.4785	Normal
	G06755	Female	33.233	8.475	33.749	Some sinus pause	29.0555	9.2125	36.0855	Normal	33.855	9.35	34.948	Normal
	G06756	Female	35.7155	8.7	33.9005	Normal	31.717	9.2	37.2105	Normal	35.8895	10.4	36.926	Normal
	G06758	Male	30.799	9.65	35.9675	Normal	29.8465	9.75435	36.956	Normal	31.0271	8.18565	36.0415	Normal
	G06759	Male	31.965	8.4	33.8	IVCD	27.373	7.8425	35.7855	Normal	Died on 3/23/23
	G06762	Male	33.8015	8.8375	35.2145	Normal	29.524	9	35.1625	Normal	29.425	8.7125	36.2685	Normal
	G06763	Female	32.7735	7.725	28.858	Normal	29.0425	8.45	34.164	Normal	32.239	8.2161	32.017	Normal
	G06764	Male	30.663	8.225	32.088	Normal	29.18	8.125	33.145	Normal	35.521	8.6875	35.1305	Normal
	G06765	Female	30.8575	8.7375	33.007	Normal	29.2515	8.7375	37.036	Normal	29.38	8.5568	33.3755	Normal
