# Supplementary material for: Progressive cardiac phenotypes and reduced reversibility from long-term CUGexp RNA expression in a DM1 mouse model
Source: JCI Insight. 2026 Mar 19;11(9):e204278. doi: 10.1172/jci.insight.204278 (PMC13232024; doi:10.1172/jci.insight.204278)
Supplement: Supplemental data set 2 [file jciinsight-11-204278-s111.xlsx]

## Sheet: Short-term
Group	TAG	Sex	2 MO (pre)(before on/off dox group off dox)				4 MO (post)(2 month after on/off dox group off dox)
			PR (ms)	QRS (ms)	QTc (ms)	Findings (from Mo)	PR (ms)	QRS (ms)	QTc (ms)	Findings (from Mo)
CUG960 on dox	Cage 2_L	Male	29.1825	10.0625	51.282	Normal	30.115	10.4125	52.9405	IVCD
	Cage 2_no tag	Male	24.4344	12.1195	52.558	IVCD	24.9789	12.225	57.4135	IVCD
	Cage 2_R	Male	28.2406	9.5	53.434	Normal		10.4818	57.113	Normal
	N137	Female	29.7385	10.5625	48.5735	Normal	29.15	11.304	51.701	Normal
	N154	Male	30.249	9.575	50.423	Normal	28.8317	9.425	56.7025	Normal
	N158	Male	29.364	11.1	51.2715	IVCD	30.331	11.975	52.146	IVCD
	N169	Male	30.3465	11.5	50.898	Normal	28.148	11.456	50.4485	IVCD
	N176	Male	22.4142	9.8875	51	Normal	27.072	10.65	53.446	IVCD
	Y577	Female	27.4905	10.675	52.455	Normal	26.919	10.6125	53.551	Normal
	Y578	Female	28.858	11.101	53.196	Normal	34.097	11.3535	51.1155	Normal
	Y579	Female	30.053	10.9121	52.9155	IVCD	32.097	10.5625	52.9055	IVCD
	Y580	Female	24.693	10.493	53.071	Normal	29.7425	11	55.55	IVCD
	Y581	Male	29.558	10.734	52.3665	Normal	27.0658	11.0875	56.8905	Normal
	Y582	Male	29.9715	11.3	54.672	Normal	27.9895	11.7125	56.1445	Normal
CUG960 On/off dox	Cage 1_R	Male	27.134	10.5875	52.171	Normal	25.5055	9.1875	38.1665	Normal
	Cage 1_L	Male	28.5095	10.75	55.2155	Significant PAC burden (>50%) with IVCD	25.13	8.6	35.8955	Normal
	Cage 1_RL	Male	26.893	11.125	53.3945	IVCD	27.0075	9.325	35.013	IVCD
	N102	Female	30.9285	11.1875	51.311	IVCD	31.491	9.75	35.803	Normal
	N111	Female	29.3645	10.4875	51.617	IVCD	28.5325	9.425	37.054	Normal
	N129	Female	30.2055	12.4737	51.918	IVCD	30.6495	11.079	43.687	Normal
	N166	Male	28.466	10.15	52.6545	Some sinus pause	25.9155	9.35	36.466	Normal
	N167	Male	27.597	9.825	50.148	Normal	25.5185	8.65185	36.2555	Normal
	N182	Male	26.556	10.2875	52.383	IVCD	24.8563	9.95	36.5525	Normal
	N185	Male	31.0558	10.6625	51.2765	Normal	28.595	8.825	34.207	Normal
	Y573	Female	29.6855	13.8875	60.772	IVCD	25.6775	10.7655	40.5425	Normal
	Y574	Female	26.693	11.1375	54.98	IVCD	28.015	9.3625	38.9595	IVCD
	Y575	Female	30.8755	11.3625	59.356	Normal	29.339	9.2901	39.3	Normal
	Y576	Female	30.0745	11.0375	51.684	Normal	28.848	9.825	38.768	Normal QRS with occasional sinus pause
MHCrtTA on dox (Average value)			N/A				31.7025	8.65399	33.5993

## Sheet: Medium-term
Group	TAG	Sex	6 MO (pre)(before on/off dox group off dox)				8 MO (post)(2 month after on/off dox group off dox)
			PR (ms)	QRS (ms)	QTc (ms)	Findings	PR (ms)	QRS (ms)	QTc (ms)	Findings
CUG960 on dox	Y255	Female	30.3405	12.2216	57.1332	IVCD	29.3025	12.1689	59.3815	IVCD
	Y260	Female	30.1071	12.0125	55.6925	Normal	31.152	11.7375	59.491	Normal
	Y269	Female	30.2429	10.775	52.549	IVCD	30.635	11.1375	55.714	IVCD
	Y270	Female	31.9279	10.3235	52.4665	IVCD	33.3361	11.2625	57.833	IVCD
	Y284	Male	30.4889	12.4375	61.125	IVCD	32.4805	12.61	73.6275	IVCD with frequent PVC
	Y286	Male	30.0705	11.9375	64.991	Normal	29.271	12.066	65.587	IVCD
	Y296	Male	31.0535	11.9625	60.293	IVCD	32.253	11.6579	54.7975	IVCD with frequent PVC
	Y300	Male	27.5975	10.5125	52.2045	IVCD	27.0715	11.175	60.5175	IVCD
	Y329	Male	31.6005	12.4435	66.25	IVCD	31.419	10.3875	61.0085	IVCD
	Y335	Male	30.9355	12.5	63.3225	Frequent PVC	40.2033	16.6917	159.15	IVCD
CUG960 on/off dox	Y249	Female	30.6747	12.525	58.277	IVCD	29.3855	9.7375	43.38	Almost normal
	Y250	Female	32.0932	12.425	57.5555	IVCD	34.1785	12.0925	45.1855	IVCD
	Y256	Female	28.2245	12.1	55.2015	IVCD	28.33	11.1125	42.032	Normal QRS with occasional sinus pause
	Y264	Female	27.0339	11.9375	52.973	Normal	26.6655	10.1805	41.637	Normal
	Y268	Female	31.4926	12.3995	65.513	IVCD	29.498	9.9	44.289	IVCD
	Y288	Male	30.5247	12.425	62.346	IVCD	30.174	9.3625	44.793	Normal
	Y289	Male	32.282	12.2735	65.016	IVCD	31.5394	9.50985	44.1335	Normal
	Y290	Male	33.339	12.26	63.9055	IVCD	31.6553	8.5375	43.3125	Normal
	Y291	Male	43.254	16.11	63.1435	Significant IVCD followed by multiple PVC (escape rhythm)	30.7544	15.292	77.3265	Significant IVCD
	Y337	Male	31.488	12.145	54.9545	IVCD	30.7025	10.6759	41.124	IVCD
MHCrtTA on dox (Average value)			N/A				30.1021	8.5135	35.0156	(Use the data from timeline exp)

## Sheet: Long-term
Group	TAG	Sex	12 MO (pre)(before on/off dox group off dox)				14 MO (post)(2 month after on/off dox group off dox)
			PR (ms)	QRS (ms)	QTc (ms)	Findings	PR (ms)	QRS (ms)	QTc (ms)	Findings
CUG960 on dox	Y205	Female	36.575	13.125	56.583	IVCD with frequent PVC	35.8125	14.1375	70.4195	IVCD
	Y207	Female	31.8265	14.1875	70.369	IVCD	34.6935	15.338	76.77	IVCD
	Y209	Female	27.157	11.961	62.1375	IVCD	33.4515	11.175	67.8315	IVCD
	Y210	Female	28.5963	10.8915	56.3335	Almost normal	30.73	13.1625	64.6655	IVCD
	Y229	Male	33.108	13.5275	64.5225	IVCD with frequent PVC	34.982	16.7785	86.8085	IVCD
	Y266	Female	31.488	11.9125	58.3905	Almost normal	31.2765	12.919	69.868	Most part of this ECG is PVC which might be i/s/o block causing escape rhythm
	Y271	Female	32.9545	16.827	62.8125	IVCD	33.306	15.7355	71.815	IVCD
	Y272	Female	33.7425	13.811	65.483	IVCD	32.7615	14.4765	72.034	IVCD
	Y273	Female	36.2815	13.305	59.0245	IVCD	37.5965	13.858	68.6085	IVCD
	Y295	Male	32.4233	28.8511	146.211	IVCD	Died
	Y332	Male	31.964	16.7315	84	IVCD	49.02	18.7915	111.788	IVCD and Vtac as the consequence
	Y334	Male	36.238	17.1965	87.0825	IVCD	35.062	19.913	95.1835	IVCD and PVC
CUG960 on/off dox	Y204	Female	29.358	12.0485	55.285	IVCD	29.2215	9.575	44.904	Occasional PVC
	Y206	Female	30.03	13.711	70.6375	IVCD	29.7535	10.7555	55.9225	Normal
	Y208	Female	34.2805	11.175	60.8725	IVCD	28.1435	9.99115	43.094	Normal
	Y227	Male	35.2479	12.5605	60.1525	IVCD	33.0665	10.662	49.1855	Normal
	Y228	Male	27.3444	12.974	60.7865	IVCD	31.0355	10.7213	41.9795	IVCD with Occasional PVC
	Y258	Female	32.929	11.3095	59.944	Normal	34.2545	10.1336	47.5365	Normal
	Y262	Female	33.5645	13.4275	64.0005	IVCD	33.4865	10.6225	37.3445	Normal
	Y263	Female	30.2935	12.861	57.1855	IVCD	30.821	12.009	54.2285	IVCD
	Y298	Male	31.9015	15.6625	76.1865	IVCD	33.7325	12.925	63.5555	IVCD
	Y299	Male	32.7715	13.4875	63.288	IVCD	Died
	Y340	Male	36.085	13.5705	70.353	IVCD	32.9421	11.775	66.046	Frequent PVC
	Y341	Male	31.1747	14.6175	58.2535	IVCD	35.0974	11.537	65.0865	IVCD with frequent PVC
MHCrtTA on dox (Average value)			N/A				32.4884	9.10794	35.668	(Use the data from timeline exp)
