# Supplementary material for: Progressive cardiac phenotypes and reduced reversibility from long-term CUGexp RNA expression in a DM1 mouse model
Source: JCI Insight. 2026 Mar 19;11(9):e204278. doi: 10.1172/jci.insight.204278 (PMC13232024; doi:10.1172/jci.insight.204278)
Supplement: Supporting data values [file jciinsight-11-204278-s113.xlsx]

## Sheet: Figure 1
Figure 1C (Male)	Timepoints	MHCrtTA+dox
	2 MO	82.069	79.1429	78.8	91.4286	86.1429	79.4667	75.4667	89.0714	75.931	79.8571	76.4828	87.8	86	88.8	93.8621	89.7143	87
	8 MO	79.9355	96.75	89	108.824	124.812	112.039	97.6774	94.5625	96.4516	99.4194	102.938	106.516	113.097	134.065	107.806	108.667	111.267
	14 MO	103.75	134.452	121.29	126.333	142.065	107.933	113.419	118.312	137	101.312	124.438	137.161	117.226	127.226	119.613	116.129
	Timepoints	CUG960+dox
	2 MO	116.929	119.655	123.143	126.467	149.867	127.2	121.067	155.862	128.966	120.483	119.429	135.172	135.467	136.327	122.345	137.655	113.286	115.037
	8 MO	154.387	185.931	241.467	139.2	152.194	217.938	161.677	196.503	175.793	228.345
	14 MO	233.548	264.688	273.625	358	346.516	335.677	250.733	322.125	278.875	286.562
Figure 1D (Female)	Timepoints	MHCrtTA+dox
	2 MO	81.5385	87.3077	72.2857	73.8519	81.2414	75.5	75.3571	76	75.4286	76.7857	66.5185	75.8571	91.6552
	8 MO	81.8571	83.5484	83.6667	90.6667	80.2667	82.2	93.9355	80.7586	76.7742	72.6667	82.7742	77.8065	90.5806
	14 MO	88.1875	85.2258	84.6667	77.125	78.2667	78.3333	87.4667	83.6129	92.5333	109.812	88.7333	95.871	108.688
	Timepoints	CUG960+dox
	2 MO	168.643	139.571	125.448	112	244.414	111.5	107.929	117.857	116.429	124.643	109.63	113.714	112.571	131.143	96.5	94.6429	99.6429
	8 MO	136.286	146.143	137.467	197.871	123.067	181.867	129.333	181	145.8	141.931	120.2	141.4
	14 MO	153.862	169.4	182.759	233.125	168.516	132.974	134.581	121.6	179.29	165.419	191.688	140.645	124.323	139.867	164.968	243.29	201.548	141.667	203.312
Figure 1F	Timepoints	MHCrtTA +dox
	2 MO	1.04588	0.775154	1.11612	1.10514
	8 MO	2.3577	1.26467	1.43879	1.28998
	14 MO	2.60357	2.66453	1.52585	1.49664	1.46151	1.4817
	Timepoints	CUG960 +dox
	2 MO	0.928994	1.2537	1.04133	1.16913	1.2457	1.07889
	8 MO	1.57484	2.58341	2.58823	1.09064	2.40178	2.27939
	14 MO	7.80714	4.3093	5.1807	6.65425	6.65568	9.78737
Figure 1G	Timepoints	MHCrtTA +dox
	2 MO	1.19055	0.697287	1.1069	1.08826
	8 MO	1.4829	1.02989	0.834982	0.792851
	14 MO	1.19339	1.24798	1.01699	0.848987	0.789101	1.13769
	Timepoints	CUG960 +dox
	2 MO	1.09672	0.819236	1.22067	0.792645	1.33747	1.52953
	8 MO	0.902744	1.28673	1.48121	0.441672	1.09096	1.25929
	14 MO	2.07597	1.55522	1.37009	1.40541	1.75274	2.41294

## Sheet: Sup Figure 1
Sup Figure 1A	Male	Timepoints	MHCrtTA+dox
		2 MO	119	110.8	118.2	128	120.6	119.2	113.2	124.7	110.1	111.8	110.9	131.7	120.4	133.2	136.1	125.6	121.8
		8 MO	123.9	154.8	133.5	166.5	199.7	170.3	151.4	151.3	149.5	154.1	164.7	165.1	175.3	207.8	167.1	163	166.9
		14 MO	166	208.4	188	189.5	220.2	161.9	175.8	189.3	219.2	162.1	199.1	212.6	181.7	197.2	185.4	180
		Timepoints	CUG960+dox
		2 MO	163.7	173.5	172.4	189.7	224.8	190.8	181.6	226	187	174.7	167.2	196	203.2	200.4	177.4	199.6	158.6	155.3
		8 MO	239.3	269.6	362.2	208.8	235.9	348.7	250.6	281	254.9	331.1
		14 MO	362	423.5	437.8	554.9	537.1	520.3	376.1	515.4	446.2	458.5
	Female	Timepoints	MHCrtTA+dox
		2 MO	106	113.5	101.2	99.7	117.8	105.7	105.5	102.6	105.6	107.5	89.8	106.2	132.9
		8 MO	114.6	129.5	125.5	136	120.4	123.3	145.6	117.1	119	109	128.3	120.6	140.4
		14 MO	141.1	132.1	127	123.4	117.4	117.5	131.2	129.6	138.8	175.7	133.1	148.6	173.9
		Timepoints	CUG960+dox
		2 MO	236.1	195.4	181.9	156.8	354.4	156.1	151.1	165	163	174.5	148	159.2	157.6	183.6	135.1	132.5	139.5
		8 MO	190.8	204.6	206.2	306.7	184.6	272.8	194	271.5	218.7	205.8	180.3	212.1
		14 MO	223.1	254.1	265	373	261.2	206.11	208.6	182.4	277.9	256.4	306.7	218	192.7	209.8	255.7	377.1	312.4	212.5	325.3
Sup Figure 1B	Male	Timepoints	MHCrtTA+dox
		2 MO	1.45	1.4	1.5	1.4	1.4	1.5	1.5	1.4	1.45	1.4	1.45	1.5	1.4	1.5	1.45	1.4	1.4
		8 MO	1.55	1.6	1.5	1.53	1.6	1.52	1.55	1.6	1.55	1.55	1.6	1.55	1.55	1.55	1.55	1.5	1.5
		14 MO	1.6	1.55	1.55	1.5	1.55	1.5	1.55	1.6	1.6	1.6	1.6	1.55	1.55	1.55	1.55	1.55
		Timepoints	CUG960+dox
		2 MO	1.4	1.45	1.4	1.5	1.5	1.5	1.5	1.45	1.45	1.45	1.4	1.45	1.5	1.47	1.45	1.45	1.4	1.35
		8 MO	1.55	1.45	1.5	1.5	1.55	1.6	1.55	1.43	1.45	1.45
		14 MO	1.55	1.6	1.6	1.55	1.55	1.55	1.5	1.6	1.6	1.6
	Female	Timepoints	MHCrtTA+dox
		2 MO	1.3	1.3	1.4	1.35	1.45	1.4	1.4	1.35	1.4	1.4	1.35	1.4	1.45
		8 MO	1.4	1.55	1.5	1.5	1.5	1.5	1.55	1.45	1.55	1.5	1.55	1.55	1.55
		14 MO	1.6	1.55	1.5	1.6	1.5	1.5	1.5	1.55	1.5	1.6	1.5	1.55	1.6
		Timepoints	CUG960+dox
		2 MO	1.4	1.4	1.45	1.4	1.45	1.4	1.4	1.4	1.4	1.4	1.35	1.4	1.4	1.4	1.4	1.4	1.4
		8 MO	1.4	1.4	1.5	1.55	1.5	1.5	1.5	1.5	1.5	1.45	1.5	1.5
		14 MO	1.45	1.5	1.45	1.6	1.55	1.55	1.55	1.5	1.55	1.55	1.6	1.55	1.55	1.5	1.55	1.55	1.55	1.5	1.6

## Sheet: Figure 2
Figure 2A	Timepoints	MHCrtTA+dox (Male)												Figure 2B	Timepoints	MHCrtTA+dox (Male)
	2 MO	1.1266	1.21379	1.07664	1.06951	1.21456	1.10486	1.23577	1.09293	1.21878	0.776208				2 MO	1.68222	1.85482	1.8029	1.74254	1.70793	1.70154	1.88339	1.58068	1.79787	1.37581
	8 MO	1.26751	1.51996	1.19828	1.28857	1.13717	1.39355	1.19057	1.34295	1.33703	0.77608				8 MO	2.0198	2.12802	1.82545	1.82333	1.75988	2.04129	1.96285	2.08877	2.0065	1.19251
	14 MO	1.42639	1.20033	1.35389	1.2198	1.32437	1.46816	1.41038	0.988734						14 MO	1.89962	1.86422	1.91624	1.7903	2.08145	2.01373	2.02629	1.57808
	Timepoints	CUG960+dox (Male)													Timepoints	CUG960+dox (Male)
	2 MO	1.31224	1.47442	1.3465	1.33413	1.20536	1.26482	1.38743	1.18627	1.37023	1.27859				2 MO	1.96603	2.1701	2.01468	2.03555	1.83521	1.8519	1.96242	1.89606	2.0345	1.99432
	8 MO	1.8087	2.16471	2.15129	1.81522	1.99386	1.78968	2.03074	1.63346	2.02231	2.27287				8 MO	2.41021	3.01009	3.10972	2.56047	2.6183	2.39834	2.50893	2.24062	2.58425	2.98423
	14 MO	1.00396	1.95501	1.97948	1.65278	1.62962									14 MO	1.26942	2.2234	2.43918	2.07755	2.02255
	Timepoints	MHCrtTA+dox (Female)													Timepoints	MHCrtTA+dox (Female)
	2 MO	1.06749	1.04863	1.04673	1.0167	1.0142	1.07224	1.06723	1.10132	1.29181					2 MO	1.57031	1.66923	1.57534	1.59455	1.57772	1.65003	1.55202	1.66959	1.77913
	8 MO	1.2165	1.28588	1.10594	1.25648	1.06541	1.14226	1.2615	1.17802	1.31372					8 MO	1.5633	1.74615	1.64058	1.74234	1.80454	1.59505	1.73714	1.83024	1.89852
	14 MO	1.05834	1.12446	0.888513	1.16154	1.13924	0.962697	1.2473	1.29159	1.23174					14 MO	1.59527	1.74561	1.3875	1.72779	1.65671	1.5243	1.7478	1.77153	1.79489
	Timepoints	CUG960+dox (Female)													Timepoints	CUG960+dox (Female)
	2 MO	1.31614	1.23262	1.14233	1.17941	1.3329	1.1857	1.2159	1.29255	1.50318	1.30845	1.27578			2 MO	2.0999	1.89489	1.84282	1.85534	2.06284	1.75209	1.79214	1.92087	2.16492	2.02684	1.82137
	8 MO	1.56836	1.60305	1.45511	1.63041	1.3001	1.52238	1.39099	1.44812	1.83351	1.42252	1.89471			8 MO	2.3427	2.33517	2.06821	2.03463	1.8332	1.91483	1.87406	2.03442	2.35827	1.9586	2.35365
	14 MO	1.75863	1.98877	1.3576	1.50869	1.45539	1.67623	1.69598	1.48974						14 MO	2.45676	2.38105	1.94469	2.12275	1.98986	2.18991	2.26328	1.75685
Figure 2C	Timepoints	MHCrtTA+dox (Male)												Figure 2D	Timepoints	MHCrtTA+dox (Male)
	2 MO	3.749	4.07212	3.65855	3.82356	3.6059	3.79192	3.98331	2.70961	3.58213	3.73435				2 MO	2.51154	2.58484	2.17922	2.35808	2.29201	2.35714	2.55547	1.35163	2.07748	2.4017
	8 MO	4.15515	3.82473	3.96552	4.18577	4.40347	3.81447	4.67262	3.82546	4.28926	4.08822				8 MO	2.59348	2.07683	2.31461	2.66195	3.14723	2.12131	3.03961	2.32766	2.5825	2.81658
	14 MO	4.31654	4.66274	3.94955	4.22445	4.14955	4.52589	4.18373	4.51057						14 MO	3.4362	3.29804	2.7141	3.05192	2.88816	3.15594	2.87684	3.22065
	Timepoints	CUG960+dox (Male)													Timepoints	CUG960+dox (Male)
	2 MO	4.06758	4.26836	4.00469	3.92734	4.33418	4.15283	3.87578	3.93594	3.74766	3.32871				2 MO	2.57461	2.76582	2.36328	2.49219	2.72695	2.56289	2.30313	2.52656	2.17852	1.81289
	8 MO	5.80963	5.54987	4.06758	4.079	4.2033	4.59042	4.30303	4.90686	5.85299	5.19555				8 MO	4.47645	4.06737	2.33086	2.54795	2.81929	3.39996	2.69888	3.79524	4.47645	4.15644
	14 MO	4.01682	5.34509	5.74554	5.82388	6.48839									14 MO	3.42464	4.75312	4.75312	5.15357	5.62946
	Timepoints	MHCrtTA+dox (Female)													Timepoints	MHCrtTA+dox (Female)
	2 MO	3.5409	3.80092	3.70544	3.81761	3.77829	3.63378	3.77097	3.53665	3.81701					2 MO	2.29714	2.52931	2.44461	2.4735	2.62137	2.38403	2.60673	2.22597	2.58063
	8 MO	3.49144	2.99759	3.89963	3.77031	3.78265	3.96552	4.01571	3.44648	3.30227					8 MO	2.08036	1.62933	2.53838	2.30346	2.28118	2.66041	2.57117	1.96942	1.86205
	14 MO	3.84804	4.08602	4.027	4.3754	4.01124	3.94329	4.20151	3.90777	3.87698					14 MO	2.50867	2.64643	2.85048	3.10075	2.91102	2.76562	2.89341	2.81519	2.5551
	Timepoints	CUG960+dox (Female)													Timepoints	CUG960+dox (Female)
	2 MO	3.9875	4.29609	4.08281	4.13613	3.88789	3.65234	3.93809	4.10172	4.09655	3.97328	4.11328			2 MO	2.3375	2.80313	2.61269	2.54414	2.41367	2.19141	2.57461	2.56358	2.48448	2.20948	2.97832
	8 MO	4.55284	4.59842	3.98141	5.70403	4.14823	3.71385	3.97844	4.18559	3.89505	4.02691	4.27751			8 MO	3.14057	2.98561	2.63168	4.99103	3.00143	2.60474	2.85676	2.74336	2.30043	2.50274	2.92955
	14 MO	5.22321	5.91964	4.60366	4.2192	4.75369	4.8096	4.4976	6.62881						14 MO	3.68237	4.98817	3.06685	2.81515	3.59989	3.61237	3.25027	6.02835
Figure 2E	Timepoints	MHCrtTA+dox (Male)												Figure 2F	Timepoints	MHCrtTA+dox (Male)
	2 MO	137.287	133.624	114.064	107.879	110.201	104.68	137.83	69.3799	112.34	90.1109				2 MO	64.6348	70.0635	74.561	67.457	70.005	69.4769	67.9867	82.0101	71.8084	70.3477
	8 MO	147.233	194.839	144.322	162.576	150.188	147.452	182.836	189.362	182.289	111.414				8 MO	70.8923	78.8589	73.8741	65.4056	58.6737	75.2605	64.5294	77.0766	69.9955	59.7862
	14 MO	234.999	208.863	191.18	169.357	233.742	245.978	310.552	178.814						14 MO	45.9368	60.4788	65.2537	58.2469	62.7093	61.4241	61.6067	59.7168
	Timepoints	CUG960+dox (Male)													Timepoints	CUG960+dox (Male)
	2 MO	185.833	206.719	174.719	197.71	163.352	153.251	179.379	164.463	180.526	138.45				2 MO	68.7781	67.96	70.3501	66.8962	69.0616	65.8367	73.4478	67.4448	75.9443	78.9972
	8 MO	387.064	655.435	453.401	343.181	350.57	325.119	374.21	342.544	517.822	543.713				8 MO	42.2571	59.3364	76.6336	73.6812	62.7933	53.2751	67.7723	55.5384	49.7125	51.7238
	14 MO	179.285	458.379	547.466	491.458	484.763									14 MO	38.562	23.0217	35.067	27.3372	30.1273
	Timepoints	MHCrtTA+dox (Female)													Timepoints	MHCrtTA+dox (Female)
	2 MO	91.125	112.456	100.149	108.308	101.354	89.818	108.37	113.957	115.876					2 MO	66.1508	67.0856	66.0293	67.7722	64.7855	67.754	62.7951	72.8565	62.2211
	8 MO	131.643	97.3102	127.339	131.628	112.442	121.43	146.444	97.0555	112.767					8 MO	71.358	77.8801	71.0565	70.233	73.6202	61.0346	64.8852	73.2835	77.3808
	14 MO	128.307	143.365	123.183	188.866	144.531	94.4417	167.043	153.215	140.018					14 MO	67.301	71.0964	60.9542	65.2624	56.3532	63.6489	60.2248	60.2702	67.2163
	Timepoints	CUG960+dox (Female)													Timepoints	CUG960+dox (Female)
	2 MO	154.828	177.456	146.004	144.856	137.754	113.609	150.325	146.461	175.796	162.399	184.453			2 MO	73.418	67.2411	68.3758	67.2029	70.5671	69.6809	63.8484	66.9823	68.2503	73.476	59.5528
	8 MO	271.233	292.983	213.161	395.443	172.076	203.173	210.015	183.777	261.299	225.634	327.897			8 MO	65.1379	63.6125	64.69	27.3678	56.3416	55.2348	48.6272	60.1226	64.2406	67.9162	63.6321
	14 MO	429.911	394.456	208.444	228.762	215.316	268.375	361.576	453.35						14 MO	60.0152	26.5101	56.4765	67.0072	49.4537	53.973	57.0306	20.1499

## Sheet: Sup Figure 3
Sup Figure 3A	Timepoints	MHCrtTA+dox (Male)												Sup Figure 3B	Timepoints	MHCrtTA+dox (Male)
	2 MO	1.1113	0.801747	0.98336	0.825593	0.769999	0.729251	0.884995	0.897934	0.842213	0.844503				2 MO	1.19353	1.193	1.26458	1.13685	1.08031	1.12733	1.22282	1.31356	1.32134	1.31069
	8 MO	0.791254	1.2536	1.01539	0.990166	0.812938	0.955105	0.97292	1.14701	1.02119	0.987812				8 MO	1.14145	1.79539	1.3586	1.41567	0.954072	1.52894	1.28506	1.56814	1.56919	1.43419
	14 MO	1.31093	1.17904	1.23825	1.05762	1.55327	1.24738	1.95878	1.17627						14 MO	1.42991	1.59559	1.53589	1.41661	1.68485	1.80987	2.0729	1.43853
	Timepoints	CUG960+dox (Male)													Timepoints	CUG960+dox (Male)
	2 MO	1.14461	1.092	1.10231	1.41327	0.954785	0.982594	1.21214	1.27528	1.34023	1.23576				2 MO	1.6458	1.53924	1.55719	1.70819	1.44581	1.40106	1.83958	1.57695	1.85645	1.72594
	8 MO	1.08993	2.00612	2.20709	1.80029	1.71017	1.40387	1.73288	1.36385	1.48976	1.42143				8 MO	1.3472	2.51065	2.67361	2.19826	1.99205	1.79305	2.43451	1.71748	1.63007	1.7592
	14 MO	1.4327	1.56763	1.7217	1.69379	1.3878									14 MO	1.70731	1.72944	1.93963	1.90514	1.67343
	Timepoints	MHCrtTA+dox (Female)													Timepoints	MHCrtTA+dox (Female)
	2 MO	0.760215	0.836207	0.776653	0.852364	0.759429	0.640098	0.794914	1.01583	0.675036					2 MO	1.04704	1.00061	1.20479	1.1771	0.93725	0.998441	1.12031	1.30336	0.838083
	8 MO	1.10467	0.958565	0.932264	0.936285	0.856974	0.819146	0.934542	0.793021	0.879431					8 MO	1.59749	1.35154	1.38979	1.32675	1.21399	0.999058	1.25715	1.03496	1.35835
	14 MO	1.02748	0.954709	1.00327	1.18931	1.01305	0.671598	1.05318	1.01808	0.964529					14 MO	1.358	1.48073	1.48261	1.55803	1.1704	0.953364	1.34238	1.39266	1.37024
	Timepoints	CUG960+dox (Female)													Timepoints	CUG960+dox (Female)
	2 MO	0.933264	1.11566	1.00701	0.955598	0.813455	0.832707	1.04074	0.849051	0.928765	1.06826	1.3222			2 MO	1.40858	1.52828	1.38348	1.38322	1.23282	1.26489	1.27056	1.22721	1.36042	1.61931	1.57495
	8 MO	1.2156	1.46808	1.30473	1.30854	1.15133	1.34417	1.50331	0.990653	1.51513	1.54412	1.62176			8 MO	1.52661	1.74617	1.66704	1.52834	1.46845	1.72247	1.64319	1.31847	1.71014	1.98024	1.9661
	14 MO	1.68087	2.10426	1.3443	1.30524	0.94395	1.15643	1.90483	1.25677						14 MO	1.99639	2.20739	1.63444	1.81251	1.26138	1.50825	2.21557	1.43987
Sup Figure 3C	Timepoints	MHCrtTA+dox (Male)												Sup Figure 3D	Timepoints	MHCrtTA+dox (Male)
	2 MO	60.6299	73.4122	54.8964	60.7192	56.7641	61.8201	68.9134	26.445	53.5796	64.1507				2 MO	21.4423	21.9781	13.9657	19.7532	16.911	18.8314	22.0589	4.77915	15.1104	19.0436
	8 MO	81.1318	62.9115	67.2144	75.5801	93.2558	60.5527	100.697	78.3547	83.5182	73.8867				8 MO	23.6149	13.304	17.5602	26.1492	38.5438	14.9797	35.7136	17.959	25.0599	29.7134
	14 MO	87.9802	100.51	72.273	80.6022	77.2843	96.2736	81.9999	97.3495						14 MO	47.5618	39.7372	25.1125	33.6527	28.8303	37.1685	31.4834	39.2137
	Timepoints	CUG960+dox (Male)													Timepoints	CUG960+dox (Male)
	2 MO	78.4715	83.703	71.7675	66.0601	85.5663	71.2677	64.7806	64.4186	58.8081	45.9173				2 MO	24.4845	26.8164	21.2893	21.8753	26.4725	24.3487	17.2005	20.9828	14.1414	9.64273
	8 MO	164.699	160.84	74.8458	79.9872	77.4971	101.235	82.9624	127.854	167.554	160.676				8 MO	95.0854	65.2967	17.4888	21.05	28.8386	47.3117	26.7597	56.8434	84.2374	77.6218
	14 MO	75.5176	137.829	157.844	172.422	208.469									14 MO	46.3646	106.099	102.493	125.282	145.656
	Timepoints	MHCrtTA+dox (Female)													Timepoints	MHCrtTA+dox (Female)
	2 MO	50.7436	65.3446	58.8897	62.857	63.5637	57.1124	63.4319	51.4215	62.4128					2 MO	17.1864	21.5074	20.0313	20.259	22.3515	18.4154	23.6	13.9489	23.5783
	8 MO	51.8918	34.1988	66.7314	59.5168	62.6418	67.3814	70.0645	47.3776	46.3795					8 MO	14.8604	7.56937	19.3719	17.7139	16.5233	26.2537	24.586	12.8039	10.4906
	14 MO	64.0711	76.3703	74.2424	88.7381	71.7283	67.7103	77.2549	66.9199	65.2893					14 MO	20.9509	22.0762	28.9891	30.8253	31.3164	24.6962	30.7289	26.5878	21.393
	Timepoints	CUG960+dox (Female)													Timepoints	CUG960+dox (Female)
	2 MO	72.2472	80.9349	73.0519	73.2552	67.05	57.1737	68.5489	73.9973	73.6574	68.5895	67.902			2 MO	19.2108	26.5087	23.1014	24.0248	19.7376	17.336	24.7854	24.4338	23.3989	18.1947	27.466
	8 MO	105.69	94.6462	73.8433	165.062	69.922	61.9505	63.8164	78.4131	61.9732	67.406	79.8469			8 MO	36.8413	34.444	26.0718	119.882	30.5192	27.7309	32.7902	31.2619	22.1791	21.6255	29.0669
	14 MO	130.972	163.743	75.2308	78.9705	103.685	100.02	88.6185	228.562						14 MO	52.366	120.256	32.7844	26.037	52.4109	45.9836	38.0899	182.084
Sup Figure 3E	Timepoints	MHCrtTA+dox (Male)
	2 MO	34.7031	39.1262	42.6141	36.81	38.8975	38.5097	37.4222	48.9869	40.241	39.2006
	8 MO	39.9369	46.8282	42.2345	35.509	30.9323	43.4451	35.1989	45.3999	39.2639	31.4285
	14 MO	22.7555	32.2556	35.3456	30.4819	33.5742	32.9453	32.8133	31.693
	Timepoints	CUG960+dox (Male)
	2 MO	38.1951	37.614	39.3666	36.4916	38.5115	35.8026	41.8394	36.9297	44.005	46.5216
	8 MO	21.0991	32.0297	44.8596	42.3787	33.6464	27.4169	37.4577	29.108	25.6179	26.8834
	14 MO	18.4354	10.6554	16.9753	12.9497	14.5084
	Timepoints	MHCrtTA+dox (Female)
	2 MO	35.6277	36.6323	35.7483	37.13	34.8923	36.9835	33.3895	41.0455	33.0068
	8 MO	39.8577	45.0256	39.8474	39.0455	41.9426	32.1978	35.018	41.3863	44.9667
	14 MO	36.7604	40.023	32.3017	35.6915	29.0801	34.103	31.7862	31.7034	36.7461
	Timepoints	CUG960+dox (Female)
	2 MO	41.9729	37.0017	37.7866	36.8856	39.4782	38.5303	34.2361	36.6996	37.7372	41.9882	31.1984
	8 MO	35.7209	34.469	34.9514	12.9368	29.0609	28.1734	24.0815	31.7489	34.4642	37.2959	34.3364
	14 MO	32.2505	12.5103	29.2507	36.7769	25.0289	27.8742	29.7426	9.48516

## Sheet: Figure 3
Figure 3A	Timepoints	MHCrtTA +dox (Male)												Figure 3F
	2 MO	8.625	8.475	9.5125	8.8375	8.0375	7.9625	8.575	9.65	8.4	8.8375	8.225			Weeks		CUG960 +dox (M)	CUG960 +dox (F)	MHCrtTA +dox (M)	MHCrtTA +dox (F)
	8 MO	8.8125	8.3125	5.3625	8.55	7.9357	8.3375	8.1625	9.75435	7.8425	9	8.125		Y664 M	24-Nov-2021	29-Nov-2022	1
	14 MO	10.1014	8.9179	10.2599	8.7	8.75		9.1672	8.18565		8.7125	8.6875		Y665 M	24-Nov-2021	25-Nov-2022	1
	Timepoints	CUG960 +dox (Male)												Y666 M	24-Nov-2021	1-Feb-2023	1
	2 MO	11.9375	10.6375	10.6875	10.6875	11.4625	11	11.184	9.7847	11.2625	10.8			Y667 M	24-Nov-2021	19-Feb-2023	0
	8 MO	15.2485	16.1635	12.151	13.0025	11.5945	11.435	12.422	11.788	13.5375	14.654			Y668 M	24-Nov-2021	19-Feb-2023	0
	14 MO			12.8675	16.416	20.9067	20.7656	19.5425						Y669 M	24-Nov-2021	10-Feb-2023	1
	Timepoints	MHCrtTA +dox (Female)												Y670 M	24-Nov-2021	19-Feb-2023	0
	2 MO	8.5625	8.9375	9.225	8.9	8.7125	8.475	8.7	7.725	8.7375				Y671 M	24-Nov-2021	20-Dec-2022	1
	8 MO	8.925	8.8375	9.2875	8.625	8.8	9.2125	9.2	8.45	8.7375				Y673 M	3-Dec-2021	27-Jan-2023	1
	14 MO	9.15225	9.1125	10.4607	7.3875	9.825	9.35	10.4	8.2161	8.5568				Y674 M	3-Dec-2021	15-Nov-2022	1
	Timepoints	CUG960 +dox (Female)												Y737 F	26-Nov-2021	19-Feb-2023		0
	2 MO	11.1	10.5375	11.35	10.6125	11.7125	11.625	10.1375	10.6	11.225	10.2625	10.6		Y738 F	26-Nov-2021	19-Feb-2023		0
	8 MO	11.8625	11.2665	11.975	15.552	12.1	12.1375	11.7575	9.8875	11.425	12.2475	12.8515		Y739 F	24-Nov-2021	19-Feb-2023		0
	14 MO			17.324		13.3	13.7505	15.687	13.023	12.575		20.0055		Y740 F	24-Nov-2021	31-Aug-2022		1
														Y741 F	24-Nov-2021	19-Feb-2023		0
Figure 3B	Timepoints	MHCrtTA +dox (Male)												Y742 F	24-Nov-2021	19-Feb-2023		0
	2 MO	31.899	33.37	36.988	33.932	30.8605	30.2315	30.8855	35.9675	33.8	35.2145	32.088		Y743 F	24-Nov-2021	19-Feb-2023		0
	8 MO	34.9945	35.5345	25.616	35.319	35.0145	35.4685	35.227	36.956	35.7855	35.1625	33.145		Y744 F	26-Nov-2021	19-Feb-2023		0
	14 MO	36.569	34.9265	37.531	33.872	37.5815		35.2425	36.0415		36.2685	35.1305		Y745 F	26-Nov-2021	19-Feb-2023		0
	Timepoints	CUG960 +dox (Male)												Y746 F	26-Nov-2021	2-Nov-2022		1
	2 MO	55.609	52.541	54.0315	55.457	56.0135	50.02	50.5005	51.777	51.246	53.2465			Y748 F	26-Nov-2021	10-Feb-2023		1
	8 MO	67.5635	82.4925	61.108	66.1425	64.658	69.7155	62.2295	63.204	64.408	77.764			G06733 M	26-Apr-2022	21-Jun-2023			0
	14 MO			60.1485	101.382	94.5857	128.6	85.5175						G06734 M	26-Apr-2022	21-Jun-2023			0
	Timepoints	MHCrtTA +dox (Female)												G06735 M	26-Apr-2022	21-Jun-2023			0
	2 MO	35.0035	33.9815	36.578	34.286	32.07	33.749	33.9005	28.858	33.007				G06737 M	26-Apr-2022	21-Jun-2023			0
	8 MO	34.7375	36.8395	36.557	33.4725	35.987	36.0855	37.2105	34.164	37.036				G06742 M	27-Apr-2022	21-Jun-2023			0
	14 MO	33.996	34.6535	38.4995	34.967	39.4785	34.948	36.926	32.017	33.3755				G06752 M	28-Apr-2022	21-Jun-2023			0
	Timepoints	CUG960 +dox (Female)												G06758 M	28-Apr-2022	21-Jun-2023			0
	2 MO	54.118	58.4655	53.43	52.3925	59.571	56.0175	52.7725	52.0925	56.3675	52.8525	62.5775		G06759 M	29-Apr-2022	23-Mar-2023			1
	8 MO	58.178	61.822	63.1595	75.6955	67.448	65.241	66.49	59.2025	58.7915	64.8945	61.1875		G06762 M	29-Apr-2022	21-Jun-2023			0
	14 MO			74.456		74.443	67.078	100.974	58.333	60.4895		107.488		G06764 M	29-Apr-2022	21-Jun-2023			0
														G06738 F	26-Apr-2022	21-Jun-2023				0
Figure 3C	Timepoints	MHCrtTA +dox (Male)												G06748 F	27-Apr-2022	21-Jun-2023				0
	2 MO	31.4015	30.615	34.843	30.439	30.128	31.322	33.6285	30.799	31.965	33.8015	30.663		G06753 F	28-Apr-2022	21-Jun-2023				0
	8 MO	31.3105	31.191	31.285	28.2985	30.195	29.3505	30.2215	29.8465	27.373	29.524	29.18		G06754 F	28-Apr-2022	21-Jun-2023				0
	14 MO	31.1425	29.2525	32.674	32.8175	31.9925		34.2725	31.0271		29.425	35.521		G06755 F	28-Apr-2022	20-Jun-2023				0
	Timepoints	CUG960 +dox (Male)												G06756 F	28-Apr-2022	20-Jun-2023				0
	2 MO	27.1263	28.6075	26.464	25.0856	31.34	28.8425	21.369	24.8175	27.5584	29.513			G06763 F	29-Apr-2022	20-Jun-2023				0
	8 MO	19.7085	30.355	32.805	33.2655	30.513	32.118	32.364	29.362	27.2395	34.218			G06765 F	29-Apr-2022	20-Jun-2023				0
	14 MO			34.4835	19.75	32.356	41.26	38.3025						G00695 F	3-Apr-2022	20-Jun-2023				0
	Timepoints	MHCrtTA +dox (Female)												G06749 M	27-Apr-2022	11-Apr-2023			0
	2 MO	30.287	31.7895	32.838	38.111	34.718	33.233	35.7155	32.7735	30.8575
	8 MO	30.9585	30.868	29.924	31.755	31.695	29.0555	31.717	29.0425	29.2515
	14 MO	29.6235	29.738	33.8565	36.267	35.818	33.855	35.8895	32.239	29.38
	Timepoints	CUG960 +dox (Female)
	2 MO	30.069	30.8525	28.2685	25.978	25.6425	27.6615	30.3365	29.898	27.8905	27.699	30.116
	8 MO	30.427	31.1675	29.1695	27.9719	27.155	29.951	28.5945	31.0265	30.639	27.467	29.0555
	14 MO			44.327		30.4665	35.7611	35.3068	36.8985	34.727		42.2618

## Sheet: Figure 4B
Scn5a E6A
Group	2 MO				8 MO				14 MO
MHCrtTA +dox	0.466743	0.417068	0.41344	0.437769	0.711876	0.376798	0.100161	0.0424044	0.246356	0.0556808	0.349266	1.05567
CUG960 +dox	17.562	12.828	24.551	12.7766	24.6271	15.0954	20.7799	15.6393	20.6069	22.3294	11.9942	7.6176
Ryr2 E4&5
Group	2 MO				8 MO				14 MO
MHCrtTA +dox	97.5154	96.0253	96.8804	95.7316	98.1531	97.1151	95.9033	95.91	97.2924	97.3851	99.385	99.1033
CUG960 +dox	37.1534	31.4255	22.7588	45.9721	34.7871	56.9855	31.7239	46.4154	50.0115	44.2725	70.9259	59.3362
Cacna1s E29
Group	2 MO				8 MO				14 MO
MHCrtTA +dox	76.9255	76.541	72.4678	77.6743	80.3658	69.438	86.4512	68.3379	69.6729	75.8665	75.1808	88.7557
CUG960 +dox	3.30115	4.36496	3.66551	1.73512	1.07631	0.918049	0.97244	0.969064	4.75671	0.426286	0.508326	1.5727
Tnnt2 E4&5
Group	2 MO				8 MO				14 MO
MHCrtTA +dox	0.612854	1.40354	0.147657	0.0898284	0.754232	1.40454	0.747289	2.35659	2.27433	1.68526	1.12772	0.0565667
CUG960 +dox	89.1599	78.1008	88.8523	61.9593	89.3367	63.5817	79.3181	69.5534	59.0161	76.4088	47.8607	56.5237
Ldb3 E11
Group	2 MO				8 MO				14 MO
MHCrtTA +dox	41.5142	43.3691	36.6229	42.5034	38.0154	38.6197	36.3655	38.2045	38.2159	38.5383	40.0321	29.8928
CUG960 +dox	92.1541	81.4882	83.949	79.6486	79.2376	58.2282	83.099	71.7969	46.9023	54.2077	57.5628	68.5508
Myom1 E18
Group	2 MO				8 MO				14 MO
MHCrtTA +dox	14.1725	11.7657	12.8962	11.1761	18.5293	20.328	11.6512	13.149	16.8611	17.0623	15.7809	13.2073
CUG960 +dox	33.3261	32.1043	24.0662	25.1282	28.4467	30.7405	33.1631	33.2895	28.5205	31.0765	23.277	24.2667

## Sheet: Figure 4D
CELF1 protein levels normalized to Vinculin
Group	2 MO				8 MO				14 MO
MHCrtTA +dox	1.10373	1.09683	0.810178	0.989269	0.853245	0.835704	0.988948	0.897789	0.973017	0.922261	1.06256	1.08516
CUG960 +dox	1.28708	1.29895	1.41451	1.502	1.42502	1.31534	1.32492	1.39178	1.34964	1.39791	1.20134	1.38311
MBNL1 protein levels normalized to Vinculin
Group	2 MO				8 MO				14 MO
MHCrtTA +dox	1.11752	1.07037	0.889719	0.922397	1.05899	1.17102	1.13176	1.23331	1.38443	1.30869	1.12148	1.43432
CUG960 +dox	0.87163	0.987986	0.980263	1.04227	0.870136	0.981326	0.879743	1.00438	0.974336	0.82667	0.81103	1.20188
HNRNPA1 protein levels normalized to GAPDH
Group	2 MO				8 MO				14 MO
MHCrtTA +dox	0.597881	0.916219	1.1236	1.3623	0.846872	1.1384	0.850125	1.05607	0.792798	0.828114	0.660859	0.793595
CUG960 +dox	1.57955	1.08297	1.19316	1.51347	1.41783	1.3371	1.45139	1.35077	2.37798	1.91138	1.39166	1.25568
RBFOX2 protein levels normalized to GAPDH
Group	2 MO				8 MO				14 MO
MHCrtTA +dox	0.952091	1.05451	0.953976	1.03942	0.880445	1.08729	0.879733	1.05153	1.00763	1.07999	0.914182	1.06445
CUG960 +dox	1.64188	1.2474	1.12432	1.53198	1.6919	1.6158	1.37465	1.12389	1.80163	2.08182	1.53997	2.09047

## Sheet: Sup Figure 5
Sup Figure 5A
4 MO	8 MO	14 MO
1.26843	1.03426	1.12223
1.06295	0.675172	0.634526
0.861735	1.29946	0.667002
0.860692	1.04831	0.414052
0.9864	0.84	0.6397
0.8018	0.4991	0.6548
1.4061	1.1924	0.5167
0.8992	0.749	0.5592
Sup Figure 5B
Group	4 MO
MHCrtTA +dox	1.18903	0.728412	1.25498	0.827571	1.178	0.606625	1.01585	1.19952
CUG960 +dox	1.70573	1.74484	1.29422	1.45775	2.07517	1.88801	1.67688	2.33159
Group	8 MO
MHCrtTA +dox	0.645384	0.783426	1.13665	0.85128	0.747681	0.745582	1.15331	1.33864
CUG960 +dox	1.77952	1.07344	1.54034	1.75603	1.89952	1.19637	1.40561	1.02088
Group	14 MO
MHCrtTA +dox	1.07361	0.867045	1.4987	0.973413	1.06338	0.832889	0.97988	1.06006
CUG960 +dox	1.34265	1.46314	1.27275	1.90434	0.816149	0.642993	0.921683	1.28076

## Sheet: Figure 5
Figure 1B (Male)	Timepoints	MHCrtTA +dox								Figure 1D (Postn)	Timepoints	MHCrtTA +dox
	4 MO	102.2	86.3333	104.539							2 MO	0.930217	1.11981	0.985833	0.973797
	8 MO	96.75	89	108.824	124.812	112.039					8 MO	0.392336	1.14687	1.89109	1.17522
	14 MO	108.688	103.75	134.452	124.438	137.161					14 MO	1.18169	1.24196	0.877056	0.776897
	Timepoints	CUG960 +dox									Timepoints	CUG960 +dox
	4 MO	120.516	124.129	139.097	146.452	139.533	134.129	163.742			2 MO	1.20069	2.72901	0.690609	0.828415
	8 MO	206.267	196.503	175.793	178.69	228.345	344.828				8 MO	2.10813	2.90732	2.56875	1.37211
	14 MO	265.517	233.548	335.677	250.733						14 MO	1.78057	3.57242	1.39062	2.55987
	Timepoints	CUG960 +/-dox									Timepoints	CUG960 +/-dox
	4 MO	98.2667	108.323	105.161	102.733	102.2	94.6667	98.129			2 MO	0.58792	1.31933	0.465881	0.930193
	8 MO	122	130.414	127.862	156	144.621					8 MO	1.02493	3.11349	1.53828	2.07391
	14 MO	160.621	147.793	156.667	162.774	147.2					14 MO	1.12936	1.0396	1.0457	0.821809
Figure 1B (Female)	Timepoints	MHCrtTA +dox								Figure 1D (Col1a1)	Timepoints	MHCrtTA +dox
	4 MO	85.7241	86.9333	73							2 MO	1.13897	1.23436	0.894932	0.794798
	8 MO	81.8571	83.5484	83.6667	90.6667	80.2667					8 MO	1.20191	0.807596	1.39481	0.738615
	14 MO	78.2667	78.3333	87.4667	83.6129	92.5333					14 MO	1.23315	1.253	0.891746	0.725757
	Timepoints	CUG960 +dox									Timepoints	CUG960 +dox
	4 MO	104.897	101.6	115.667	125.467	117.333	118.345				2 MO	0.990903	1.62065	0.777363	1.09712
	8 MO	136.286	146.143	151.517	141.143						8 MO	1.10355	1.26394	1.28337	0.789135
	14 MO	167.032	193.214	158.069	162.828	153.862	169.4	182.759			14 MO	1.36708	1.59423	0.798781	1.40975
	Timepoints	CUG960 +/-dox									Timepoints	CUG960 +/-dox
	4 MO	78.0667	80.7333	83.4	85.0714	77.0714					2 MO	0.647325	0.955034	0.542425	0.996807
	8 MO	92.8276	100.733	120.069	103.926	115.556					8 MO	0.605194	0.949401	0.777896	0.998323
	14 MO	112.067	121.172	103.172	123.172	123.667	123.6				14 MO	0.695435	0.848701	0.532332	0.487925

## Sheet: Figure 6A-C
Figure 6A	Short-term	Group	Pre
		on dox	0.962237	1.01885	1.1485	1.07602	1.30826	1.37053	1.21818	1.32904	1.00674	1.02106	1.09185	1.12207	1.05359	1.04846
		on/off dox	1.26539	1.29698	1.30564	0.976745	1.15591	1.35331	1.19115	1.23759	1.08089	1.18471	0.993839	0.995591	1.05479	1.11073
		Group	Post
		on dox	1.28007	1.49821	1.446	1.24999	1.42643	1.49397	1.51178	1.68889	1.23419	1.08036	1.18938	1.19953	1.31366	1.31979
		on/off dox	1.25098	1.23432	1.12783	0.988625	1.03553	1.05917	1.19125	1.19917	1.03418	1.24285	1.19845	0.984051	1.10937	1.09428
	Medium-term	Group	Pre
		on dox	1.74246	1.27543	1.65164	1.4014	1.7055	1.6875	1.54552	1.59784	1.55765	1.92026
		on/off dox	1.37026	1.46509	1.55991	1.12845	1.38448	1.9431	2.14138	1.55765	1.53222	2.06719
		Group	Post
		on dox	1.30493	1.43884	1.33362	1.3791	1.63239	1.8058	1.32197	1.56822	1.44766	1.73447
		on/off dox	0.938161	1.23205	1.30586	1.25807	1.20041	1.03581	1.48601	1.33955	1.15905	1.39889
	Long-term	Group	Pre
		on dox	1.44703	1.705	1.69125	1.98621	1.47812	1.51576	1.86659	1.74548	1.99709	1.33906	1.50302	1.31918
		on/off dox	1.51653	1.8375	1.67104	1.36813	1.65375	1.89218	1.84728	1.37081	1.4641	2.14228	1.47612	1.81681
		Group	Post
		on dox	1.42891	1.3181	1.50294	1.88342	1.70955	1.75946	1.68917	2.06566			1.52773	1.84285
		on/off dox	1.39576	1.80881	1.45734	1.21405	1.24343	1.79636		1.41141	1.81226	2.04495	1.28772	2.27037
Figure 6B	Short-term	Group	Pre
		on dox	4.7999	3.99703	4.35322	4.1064	3.54192	4.13201	4.32109	4.0743	4.18845	4.24702	4.07101	4.13784	3.99534	4.05121
		on/off dox	4.15988	4.05121	4.28022	4.25779	3.963	4.20094	4.14463	4.33568	4.16538	4.26056	4.24657	4.00025	4.03057	4.16497
		Group	Post
		on dox	4.62063	4.12287	4.12228	3.99696	3.92974	3.88121	4.11989	4.48128	4.16685	3.90358	3.93298	4.10463	4.0048	3.75374
		on/off dox	3.98712	3.95784	3.91881	3.6683	3.79769	3.92523	3.93674	4.0059	3.93658	3.79907	3.32041	3.43714	3.30429	3.59989
	Medium-term	Group	Pre
		on dox	4.07101	4.57069	4.21358	4.23815	4.3931	4.52715	4.60397	4.09655	4.55679	5.60948
		on/off dox	3.9069	4.32414	4.11522	4.34785	4.78405	4.72575	4.51552	4.94224	6.26875	4.2525
		Group	Post
		on dox	4.36871	4.22754	4.30371	4.52461	4.83301	3.97891	3.78984	4.14395	3.9875	6.2918
		on/off dox	3.70043	3.89741	4.11853	3.84668	3.99902	3.21552	3.37586	3.83281	5.32109	4.11641
	Long-term	Group	Pre
		on dox	4.37937	3.9875	4.14906	4.47672	4.90875	4.16797	5.46328	4.44297	5.93691	6.82188	4.50352	5.24053
		on/off dox	4.59043	4.43534	4.86304	4.46188	4.52484	4.47187	4.58789	4.73516	4.85215	4.80938	4.72773	4.73262
		Group	Post
		on dox	4.62543	4.71366	4.06034	5.07414	4.81825	3.98571	6.5698	4.46315			4.69595	4.74514
		on/off dox	3.96855	3.91543	4.26218	3.99141	3.96855	4.21507		4.00019	4.18398	4.25325	3.47445	3.42705
Figure 6C	Short-term	Group	Pre
		on dox	48.3283	67.2913	61.3194	59.8379	70.8716	69.851	52.8597	60.5766	63.6334	50.0706	52.2165	61.3253	65.1633	60.0879
		on/off dox	55.4718	68.5694	62.053	65.6567	68.3751	58.1068	58.8882	54.5686	60.6867	61.009	18.4216	62.3329	63.2601	64.4417
		Group	Post
		on dox	52.2594	66.8615	61.8868	63.0023	60.285	61.9614	62.3264	62.458	63.7997	62.8294	63.8636	66.9406	66.9488	69.4724
		on/off dox	56.7606	64.9146	60.5097	61.3118	66.6728	64.613	67.0117	60.3502	61.3907	66.0374	75.4976	63.3622	69.7701	61.3518
	Medium-term	Group	Pre
		on dox	60.6921	57.9062	69.721	63.35	58.7185	59.5382	59.714	54.3997	62.6577	34.3155
		on/off dox	61.4654	68.0346	61.8992	47.1638	45.6943	51.5859	55.9323	51.7335	18.7208	66.7999
		Group	Post
		on dox	52.6749	65.2143	49.5808	52.2311	58.6986	60.3053	66.5277	74.1453	68.7511	7.99587
		on/off dox	74.1735	74.2506	73.1192	67.8692	60.4904	74.3574	74.6809	69.9373	48.7153	67.9022
	Long-term	Group	Pre
		on dox	58.2956	61.4958	49.1788	50.5068	46.603	62.2521	49.6027	67.9845	37.6821	12.876	62.7319	62.8662
		on/off dox	51.9699	47.4636	58.89	49.6113	53.8118	63.5235	56.3507	63.843	61.1415	56.6802	57.133	64.583
		Group	Post
		on dox	51.9227	51.7634	60.5666	47.1991	45.8936	60.9952	32.5949	63.0108			59.1582	54.0033
		on/off dox	59.6572	58.985	59.8576	58.602	64.6961	59.9899		68.1093	55.3946	62.3933	77.2678	75.2156

[truncated: 7 more sheets: Figure 6D-F, Sup Figure 7A-H, Sup Figure 7I-P, Figure 7A-C, Figure 7D-F, Figure 8, Sup Figure 9B-E]
